# Supplementary material for: Background and descriptive features of rabies-suspected animals in Central Luzon, Philippines
Source: Trop Med Health. 2021 Jul 28;49:59. doi: 10.1186/s41182-021-00351-x (PMC8320061; doi:10.1186/s41182-021-00351-x)
Supplement: Supplementary file 1 — Additional File 1. Details of vaccination history in confirmed animals. [file 41182_2021_351_MOESM1_ESM.xlsx]

## Sheet: sheet 1
S1 Table. Detail of vaccination history of confirmed animals
Japohr ID	date submitted	dFAT	age in months	How many times?	Year of last vaccination
17	2019-05-08	Positive	≧3 years	1st time	2015
19	2019-05-09	Positive	≧3 years	Unknown but every year	2018
23	2019-05-20	Positive	≧1 year	1st time	2018
33	2019-05-27	Positive	≧5 months	1st time	2019
37	2019-05-29	Positive	≧3 years	1st time	2017
43	2019-06-07	Positive	≧6 months	1st time	2018
71	2019-07-15	Positive	≧2 years	2nd time	Unknown
124	2019-10-07	Positive	≧1 year	1st time	2018
142	2019-11-04	Positive	≧1 year	Unknown but every year	Unknown
143	2019-11-05	Positive	≧3 years	Unknown but every year	Unknown
172	2020-01-06	Positive	≧3 years	Unknown but every year	2019
179	2020-01-15	Positive	≧1 year	1st time	2018
212	2020-03-09	Positive	≧2 years	Unknown	2020
218	2020-04-03	Positive	≧3 years	1st time	Unknown
225	2020-04-22	Positive	≧6 months	1st time	2019
240	2020-07-01	Positive	≧2 years	2nd time	2019
244	2020-07-09	Positive	≧2 years	1st time	2020
268	2020-08-20	Positive	≧3 years	Unknown but every year	Unknown
